# Supplementary material for: Long noncoding RNA OR3A4 promotes metastasis and tumorigenicity in gastric cancer
Source: Oncotarget. 2016 Feb 6;7(21):30276–94. doi: 10.18632/oncotarget.7217 (PMC5058680; doi:10.18632/oncotarget.7217)
Supplement: Supplementary file 2 [file oncotarget-07-30276-s002.xlsx]

## Sheet: Sheet1
Name	Sequence	Length	Annealing (°C)
MSTO2P-RT-F	TACCATCGTGGGGCCATTCT	170	58
MSTO2P-RT-R	AGGGATGATTGCTCCTGCTG
TYW3-RT-F	CCTACTCCTTGACCGGGGTA	110	60
TYW3-RT-R	TTGCCATGGAATGCACATCA
LOC344595-RT-F	GTTGGCTTCTCCACGAGTGA	200	61
LOC344595-RT-R	GTCAGACGGAGCAAATCGGA
C20orf56-RT-F	ACATTTGGTAGCCCGTGGAG	121	59
C20orf56-RT-R	TCTTCCCCGGAGAACTAGCA
TUG1-RT-F	CTGAGCAAGCACTACCACCA	131	58
TUG1-RT-R	ACACTCAGCAATCAGGAGGC
LOC84740-RT-F	GAGTGACGGCATCCAACTCA	84	60
LOC84740-RT-R	GCTGAGACCGCTGAGAACTT
NCRNA00200-RT-F	TGTGCTCCACATGTACCCAC	84	57
NCRNA00200-RT-R	GGGCCTCTGGTCAACATCAA
CXCR2P1-RT-F	TATGTCTGGGTTTGTGGAACC	196	59
CXCR2P1-RT-R	GCAGAACAGCATGATCGCAG
NCRNA00200-RT-F	CATCGATCTGGACCGTCCCC	92	57
NCRNA00200-RT-R	CAGTTCTGGTTAGACTGGTGTTG
OR3A4-RT-F	ACTGCTAGTGGAAGACAGCC	187	60
OR3A4-RT-R	GTTTCCATAAGGATGGCCGC
GAPDH-F	GGACCTGACCTGCCGTCTAG	100	58
GAPDH-R	GTAGCCCAGGATGCCCTTGA
OR3A4-M-F	TTTTTTATAAGGTTTGTTTTTTCGA	151	62
OR3A4-M-R	TACTAAATTCCCCAACTCATACGAC
OR3A4-UM-F	TTTTTTATAAGGTTTGTTTTTTTGA	151	61
OR3A4-UM-R	TACTAAATTCCCCAACTCATACAAC
OR3A4-vector-F	CACAGATCTAATGATTCAGTTGTGACCAAGT	1009	59
OR3A4-vector-R	CACGTCGACTTAAGAGGTGACAGTCCACCCC
si-OR3A4-vector-F	CCTGGATCCGGAACUCAGGGAAUGAUUCAGUUGU	—	57
si-OR3A4-vector-R	CCTAAGCTTACAACUGAAUCAUUCCCUGAGUUCC
PIWIL1-RT-F	ACCAGACCAGAATGGTATGACT	185	57
PIWIL1-RT-R	ACAAGTAGAAGCACTTACTGGC
MACC1-RT-F	TCACAGGTGAACGAGATGTGG	185	58
MACC1-RT-R	CTGGGTCCTGGCATTCTGTAA
NCR1-RT-F	CCCACCTTTCCTGACACTTG	149	60
NCR1-RT-R	ACCAGGAACCACACTAGAGC
GAS6-RT-F	ACGACCCCGAGACGGATTAT	89	60
GAS6-RT-R	GGCGAAGCCTGAGTTTTTGG
FMO9P-RT-F	GCAGTGGACACCACACAGAT	174	59
FMO9P-RT-R	TGAGCTCCACCGCAATATCC
HOXB7-RT-F	TCGAGCCGAGTTCCTTCAAC	169	58
HOXB7-RT-R	TCAGTTCCTGAGCTTCGCAT
KDM1A-RT-F	TGAAGAACCATCGGGGCAAG	72	60
KDM1A-RT-R	GATGCTTGGCCGTCTCCATA
GNB2L1-RT-F	TGCTTCTGGAGGCAAGGATG	81	56
GNB2L1-RT-R	TCCCCACCATCTAGCGTGTA
CHI3L1-RT-F	TCCAGTGCTGCTCTGCATAC	161	60
CHI3L1-RT-R	CCAGGTGTCGATGTGATCGT
DLX4-RT-F	CCTCACCCAGACCCAGGTAA	166	56
DLX4-RT-R	TGCCTTGGGTAGATCCCAGA
CORO1C-RT-F	ACCCTGGCCACGAATCATTT	207	60
CORO1C-RT-R	ATCGTGTCCTTCCAACGCAT
PRB1-RT-F	GATTCTGCTGTCAGTGGCCT	99	61
PRB1-RT-R	GGATTTCCTGCTATTAGGGAGGG
C4orf19-RT-F	GGCCCCAGGAAGAGAAGTTA	112	59
C4orf19-RT-R	CCAGGAGAGGGCACTTGAAC
DLC-1-RT-F	CATGGACGACCTCGACGC	76	61
DLC-1-RT-R	CAAGAACACAGGCCGTTTGG
HCRT-RT-F	TGACAGCCTCAAGGTTCCTG	109	55
HCRT-RT-R	AGGAGACCTTTGTGGAAGGAAG
PDLIM2-RT-F	GCTCTGTGTGAAGGTGCAGTT	203	57
PDLIM2-RT-R	ACCCAGTTTTCCTTGGGGTC
NTN4-RT-F	ATGCTTGCAAACCGTGTTCC	174	59
NTN4-RT-R	GTCGACAGCCATAGTCTCCG
ISM1-RT-F	GCCCAGCTGCAGAATAACCT	147	60
ISM1-RT-R	CCCCGTCTCTTGTCGGAATC
MUC2-P-F	ATGCCCTTGCGTCCATAACA	194	61
MUC2-P-R	AGGAGCAGTGTCCGTCAAAG
PLK1-P-F	CCATCACCTGCCTGACCATT	108	56
PLK1-P-R	GGGGGTTCTCCAAGCCTTTA
CTNND1-P-F	TGCCCTGCTGGATTTGTCTT	177	58
CTNND1-P-R	AGCAGGAAGGAGAGAGCGTA
chip-PDLIM2-F	GCTGTCTGTTCCTCCCCATC	120	59
chip-PDLIM2-R	TTCCCCCTATAGCTTGGCCT
chip-MACC1-F	CCCGGGTTTGGTAGAGTGAC	196	60
chip-MACC1-R	AGGGCTTGATTTGTTAAGCAGC
chip-NTN4-F	CCCTCGCTGCTTCTCTAACC	176	55
chip-NTN4-R	AGCGCATGTGTATCCCAGTT
chip-GNB2L1-F	GCCTCTCGAGGTACGGACTA	163	57
chip-GNB2L1-R	CACGCCCCAATTCACAATGG
PDLIM2-N1-F	GCCAGATCTATGCGGGGCGGGAGAGCGCGG	1809	56
PDLIM2-N1-R	GCCGTCGACTCAGGCCCGAGAGCTGAGGGTG
PCNA-F	CCTTACGCAAGTCTCAGCCG	189	58
PCNA-R	GTCCTTGAGTGCCTCCAACA
VEGF-C-F	CCAATCACACTTCCTGCCGA	105	60
VEGF-C-R	CTGCCTGACACTGTGGTAGT
MMP9-F	CGGTTTGGAAACGCAGATGG	176	58
MMP9-R	TGGGTGTAGAGTCTCTCGCT
KI-67-F	ATACGTGAACAGGAGCCAGC	77	57
KI-67-R	GGTATTCCCTCACTCTCATCAGG
CDK2-F	AATCCTCCTGGGCTGCAAAT	83	59
CDK2-R	GGCGAGTCACCATCTCAGCA
CyclinD1-F	GATCAAGTGTGACCCGGACTG	101	58
CyclinD1-R	CCTTGGGGTCCATGTTCTGC
p21-67-F	AGTCAGTTCCTTGTGGAGCC	184	57
p21-67-R	CATTAGCGCATCACAGTCGC
VEGF-C-mouse-F	AACCTCCATGTGTGTCCGTC	102	56
VEGF-C-mouse-R	CAAACAACGTCTTGCTGAGGT
MMP9-mouse--F	GTCCAGACCAAGGGTACAGC	109	58
MMP9-mouse-R	ATACAGCGGGTACATGAGCG
KI-67-mouse-F	CCAAGGCCCAAGTTTGATGC	138	59
KI-67-mouse-R	GACTTGGCCCCGAGATGTAG
GAPDH-mouse-F	AAGGGCTCATGACCACAGTC	111	58
GAPDH-mouse-R	CAGGGATGATGTTCTGGGCA
